# Supplementary material for: Impact of Microbiota Depletion by Antibiotics on SARS-CoV-2 Infection of K18-hACE2 Mice
Source: Cells. 2022 Aug 18;11(16):2572. doi: 10.3390/cells11162572 (PMC9406363; doi:10.3390/cells11162572)
Supplement: Supplementary file 1 [file cells-11-02572-s001.zip]

Archive with 1 entries (1 files):
- cells-1844143-supplementary.pdf
